# Supplementary material for: Rapid and Sensitive Detection of Inactivated SARS-CoV-2 Virus via Fiber-Optic and Electrochemical Impedance Spectroscopy Based Aptasensors
Source: Biosensors (Basel). 2024 May 7;14(5):231. doi: 10.3390/bios14050231 (PMC11117632; doi:10.3390/bios14050231)
Supplement: Supplementary file 1 [file biosensors-14-00231-s001.zip]

Archive with 1 entries (1 files):
- biosensors-2952985-supplementary.pdf
